# Supplementary material for: Chlamydial Infection-Dependent Synthesis of Sphingomyelin as a Novel Anti-Chlamydial Target of Ceramide Mimetic Compounds
Source: Int J Mol Sci. 2022 Nov 24;23(23):14697. doi: 10.3390/ijms232314697 (PMC9735676; doi:10.3390/ijms232314697)
Supplement: Supplementary file 1 [file ijms-23-14697-s001.zip]

Archive with 1 entries (1 files):
- ijms-2005177-supplementary.pdf
